# Supplementary material for: Investigation of Three-Dimensional Microstructure of Tricalcium Silicate (C3S) by Electron Microscopy
Source: Materials (Basel). 2018 Jun 29;11(7):1110. doi: 10.3390/ma11071110 (PMC6073500; doi:10.3390/ma11071110)
Supplement: Supplementary file 1 [file materials-11-01110-s001.zip]

Archive with 4 entries (3 files):
- Supplementary Spreadsheet/
- Supplementary Spreadsheet/Supplementary Spreadsheet S1_proofread.docx
- Supplementary Spreadsheet/Supplementary Spreadsheet S2_proofread.docx
- Supplementary Spreadsheet/Supplementary Spreadsheet S3_proofread.docx
